# Supplementary material for: Psychoactive pharmaceuticals as environmental contaminants may disrupt highly inter-connected nodes in an Autism-associated protein-protein interaction network
Source: BMC Bioinformatics. 2015 Apr 23;16(Suppl 7):S3. doi: 10.1186/1471-2105-16-S7-S3 (PMC4423768; doi:10.1186/1471-2105-16-S7-S3)
Supplement: Additional file 3 — Complete gene data sets for fish and human cells (CBZ-enriched in fish brains, VNX-enriched in fish brains, FLX-enriched in fish brains, Mixture-enriched in human cells, Valproate-enriched in human cells). These files are also available at https://sites.google.com/a/isu.edu/aho/ [file 1471-2105-16-S7-S3-S3.csv]

Carbamazepine_Fish	Venlafaxine_Fish	Fluoxetine_Fish
ABCA1	ABCA1	ACHE
CACNA1A	CACNA1A	ANXA9
CAPN10	CAPN10	BRS3
CAV1	CAV1	CCKAR
CAV2	CAV2	CCKBR
CPLX1	CPLX1	CHRM1
CPLX2	CPLX2	CHRM2
CPLX3	CPLX3	CHRM3
CPLX4	CPLX4	CHRM4
DOC2B	DOC2B	CHRM5
GABARAPL2	GABARAPL2	CHRNA1
NAPA	NAPA	CHRNA2
NSF	NSF	CHRNA3
PLDN	PLDN	CHRNA4
RAB11A	RAB11A	CHRNA5
RAB4A	RAB4A	CHRNA6
RNF40	RNF40	CHRNA7
SCFD1	SCFD1	CHRNB1
SNAP25	SNAP25	CHRNB2
SNAPIN	SNAPIN	CHRNB3
SNPH	SNPH	CHRNB4
STX1A	STX1A	CHRND
STX2	STX2	CHRNE
STX4	STX4	CHRNG
STXBP1	STXBP1	GABRA2
STXBP2	STXBP2	GABRA3
STXBP3	STXBP3	GABRA4
STXBP5	STXBP5	GABRA6
SYP	SYP	GABRG2
SYT1	SYT1	GALR1
SYT3	SYT3	GALR2
ACP5	ACSBG1	GALR3
APOC1	AFG3L2	GPR139
APOD	AMIGO1	GPR83
APOE	CD9	GRIN2A
ASAH1	CDH2	GRIN2B
C5AR1	CLDN1	GRIN2D
CD163	CLDN11	GRIN3A
CD300A	DHH	GRIN3B
CD68	EGR2	GRPR
PPGB	EIF2AK3	HCRTR2
CTSB	EIF2B2	HTR7
CTSD	EIF2B4	IDE
CTSH	EIF2B5	KISS1R
CTSL1	ERBB2	MC2R
CTSZ	ERCC2	MCHR1
ENG	FOXA2	NMBR
FUCA1	GAL3ST1	NMUR1
GBA	GJC3	NMUR2
GM2A	GNPAT	NPFFR1
GNS	HEXB	NPFFR2
GUSB	IFNG	NPY1R
HEXA	ILK	NPY2R
HEXB	KLK6	NPY5R
LAMP1	KLK8	NPY6R
LAMP2	LGI4	NTSR1
LILRB3	MAL	NTSR2
MSR1	MBP	PPYR1
NEU1	MRF	PRLHR
OSBPL3	NAB1	PROKR1
PLD1	NAB2	PROKR2
PLSCR1	NF1	QRFPR
PPARG	NFASC	SLC6A11
RARRES1	NTF3	SLC6A13
ADNP	OLIG2	SORCS1
ADORA2A	PLLP	SORCS2
AGT	PLP1	SORCS3
AKT1S1	PMP22	SSTR1
ALKBH1	POU3F1	SSTR2
ASCL1	POU3F2	SSTR3
ATM	PPARD	SSTR4
ATP7A	PRX	SSTR5
BARHL1	QKI	TACR1
BAX	RNF10	TACR2
BCL2	SBF2	TACR3
BCL2L1	SCN2A2	TSPO
BDNF	SCN8A
BIRC8	SKI
BRAF	SOD1
CACNA1A	TG
CASP6	TGFB1
CDK5	TSC1
CDK5R1	ZNF24
CLN3	ADM
CNTF	ALDH1A2
CRH	ALX1
DHCR24	APAF1
DLX1	BBS4
DNAJC5	BCL10
EPHA7	BMP4
EPO	C2CD3
ERBB3	CASP8
ESR1	CELSR1
ESR2	CFL1
F2R	CHRD
FASLG	COQ7
FURIN	DEAF1
GCLC	DLC1
GCLM	DVL1
GDNF	DVL2
GHR	EN1
GPX1	EPHA2
GRID2	FOXA2
GRIK2	FOXB1
GRM4	FOXH1
HIPK2	FZD3
HRK	FZD6
SLC6A4	GAS1
IL18	GBX2
ILK	GDF7
ITGA1	GLI2
JAK2	GLI3
JUN	GRLF1
KCNIP3	GSC
LIG4	HECTD1
MAP3K11	HES1
MSH2	HES3
NEFL	IFT122
NF1	IFT172
NGFB	IFT52
NMNAT1	KAT2A
NMNAT3	LMO4
NQO1	LRP6
NRBP2	MAP3K7
NTF3	MIB1
NTRK1	MNX1
PCSK6	NODAL
PCSK9	NOG
PPT1	NOTCH1
PRDX3	OVOL2
PSEN1	PAX7
PTPRF	PFN1
RASA1	PHGDH
RHOA	PLXNA2
ROCK1	PROX1
SIX1	PSEN1
SIX4	PSEN2
SNCA	PTCH1
SNCB	RGMA
SOD1	RPGRIP1L
SOD2	SEMA3C
UNQ1887	SHH
TGFB2	SHROOM3
TGFB3	SKI
TNF	SMO
TP53	SUFU
TP73	T
UCN	TCF7L2
VEGFB	TFAP2A
WFS1	TRAF6
XRCC2	TSC1
XRCC4	TSC2
	TULP3
	TWIST1
	VANGL2
	VASP
	WNT1
	WNT10B
	WNT3
	WNT3A
	WNT5A
	ZFHX1B
	ZIC2
	ZIC5
	ZNF358
	ABI2
	ACTA1
	ANK2
	ATP2A2
	ATP2B2
	ATP5A1
	ATP6V1A
	ATP6V1G2
	ATP6V1H
	ATP8A1
	AZIN1
	B3GALNT1
	BCL11A
	BRD2
	C5ORF30
	C6ORF106
	CA4
	CACNB2
	CALB1
	CALB2
	CALM1
	CALM3
	CAMK2A
	CAMK4
	CAP2
	CBX5
	CCKBR
	CDC40
	CDH22
	CDK5R1
	CHGB
	CLTB
	CNTN1
	CORO1A
	CRH
	D4S234E
	DDX3X
	DKFZP564O0823
	DNM1L
	DUSP3
	DYNC1I1
	E2F4
	ELAVL2
	ENSA
	EP400
	ETS2
	FAM49A
	FGF12
	FGF13
	FKBP1A
	FOXG1
	FRAP1
	FRMPD4
	FUSIP1
	GABRB3
	GABRD
	GAD1
	GFRA2
	GNAQ
	GNB5
	GORASP2
	GRIA1
	GRIN2A
	HCCS
	HSPA13
	HSPA8
	HTR2A
	INPP4A
	ITM2B
	ITPKA
	KCNJ9
	KIF1B
	KLHDC3
	LOC100133724 /// LOC
	LOC552889
	LOC647979
	LOC731049 /// UBE2S
	MAP1B
	MAP2
	MAP2K4
	MAPK1
	MAPK9
	MAPT
	MAT2A
	MBNL2
	MEF2C
	MEGF8
	MRPL28
	MRPS12
	NAPA
	NAPG
	NR1D2
	NRXN1
	NUDT21
	NUTF2
	OGT
	PAK1
	PCMT1
	PDE4D
	PENK
	PIK3CB
	PITPNA
	PITPNB
	PLD3
	PLEKHB2
	PPM1E
	PPP3R1
	PRKCB
	PRKCG
	PRKCZ
	PTPRO
	PVRL3
	RAB1A
	RAB3A
	RAB5A
	RAB6A
	RAD23A
	RAN
	RANBP9
	RAP2A
	RAP2A /// RAP2B
	RASGRF1
	RBBP4
	RBP4
	RGS4
	RNF19B
	RPS6KA3
	SARS
	SCN2B
	SFPQ
	SLC17A7
	SLC1A1
	SLC2A3P1
	SMARCA2
	SST
	SYN2
	TAGLN3
	TGOLN2
	THY1
	TIMM17A
	TNFRSF21
	TOP2B
	TPBG
	TPPP
	TRIM38
	TSPYL2
	TUBA4A
	UBE2D1
	UBE2M
	UBE2S
	UROS
	VAMP1
	YWHAE
	YWHAZ
	ZNF222 /// ZNF284
	ZNF238
	ACSBG1
	AFG3L2
	AMIGO1
	CD9
	CDH2
	CHRNA1
	CLDN1
	CLDN11
	DHH
	DRD1
	EGR2
	EIF2AK3
	EIF2B2
	EIF2B4
	EIF2B5
	ERBB2
	ERCC2
	FOXA2
	GAL3ST1
	GJC3
	GNPAT
	GRIK2
	HEXB
	IFNG
	ILK
	KCNMA1
	KCNMB2
	KCNMB3
	KCNMB4
	KLK6
	KLK8
	MAL
	MBP
	MRF
	NAB1
	NAB2
	NF1
	NFASC
	NKX6-2
	NTF3
	OLIG2
	P2RX1
	P2RX3
	P2RX4
	P2RX7
	PLLP
	PLP1
	PMP22
	POU3F1
	POU3F2
	PPARD
	PRX
	QKI
	RNF10
	SBF2
	SCN1A
	SCN2A2
	SCN8A
	SKI
	SOD1
	TG
	TGFB1
	TSC1
	ZNF24
