# Supplementary material for: Psychoactive pharmaceuticals as environmental contaminants may disrupt highly inter-connected nodes in an Autism-associated protein-protein interaction network
Source: BMC Bioinformatics. 2015 Apr 23;16(Suppl 7):S3. doi: 10.1186/1471-2105-16-S7-S3 (PMC4423768; doi:10.1186/1471-2105-16-S7-S3)
Supplement: Additional file 4 — Complete data of gene sets for fish and human cells. Excel files containing a complete data of all gene sets (CBZ-enriched in fish brains, VNX-enriched in fish brains, FLX-enriched in fish brains, Mixture-enriched in human cells, Valproate-enriched in human cells). These files are available at https://sites.google.com/a/isu.edu/aho/ [file 1471-2105-16-S7-S3-S4.csv]

Mixture_human	Valproate_human
THBS1	ADAMTS2
C7	ODZ1
ANGPTL4	C7
SLC18A1	DLK1
VIP	NELL2
VCAN	KCTD12
STRA6	HS6ST2
DDIT3	VCAN
NEDD9	SOCS3
FAM129A	CMKLR1
RD3	FOS
PAPPA2	SCN9A
IRF6	COL4A2
CD177	VIM
ACVRL1	MIR3609
CPT1A	ID1
DBH	CNTN1
ELN	NTNG2
SERPINF1	ELFN1
GAL	TIMP3
GUCY1A3	INSM2
FBP1	DDAH1
ADAMTSL2	PDLIM5
ALCAM	GREM2
SOCS3	SYT9
STMN2	TRIL
HTR2B	MTUS1
CMKLR1	THBS1
FAM167A	SPTSSB
PTPRR	ETS1
RFTN1	GALNT14
FLCN	MPPED2
HIF1A	SNORD97
C9orf150	ADORA2A
DKK1	PAPPA2
MRAP2	CHRM2
NEBL	BCL2
BTK	BTBD11
NTRK1	DHRS3
MAN1A1	CHST8
LGALS1	HIST1H4L
TMEM132C	ITGB5
SRC	TLE4
IGFBP4	NELL1
TRIM9	PDZRN3
SH3TC1	PPP1R9A
PLCXD3	CNR1
TNNT2	ESRRG
STARD13	COL4A1
OXTR	NCAM2
RBM3	GLT8D2
SPRY1	SPARC
ANO1	OXTR
LGR5	PRSS12
DOK4	SEMA5B
ENPP2	BLCAP
LOC283731	SLC8A3
ALDH1A3	PREX1
CALR	ATF3
KIAA0125	SCARNA9
ABCA12	IGFBP4
SHC1	TBX3
GNG11	WSCD2
DDAH1	SMOC2
AHNAK2	TLE2
PEAR1	ZNF536
TRIB3	TNR
FAM65C	SNCAIP
GALNT14	RAPGEF4
HMP19	DHCR24
RIMS1	SNORD15B
SV2C	GEM
DDC	HTR2B
CACNA2D3	KCNJ2
VSTM2A	SNORD10
FBLN2	NHS
TLE2	SNORA63
LRRN3	GNG2
WSCD2	TMEM158
CDH2	ANGPTL4
SLC24A2	SLC7A14
ID1	SNORA12
SLCO4C1	PTGER3
DRP2	CHRNA7
ABCG1	FRMD4B
C20orf103	NRCAM
GREM2	MALAT1
SQSTM1	CYP26A1
MAP3K1	ADAMTS9
TRIB2	RELN
FNIP2	CDH11
MGEA5	KCNJ11
SPARC	CNTN4
FAM163B	FOSB
UNC13D	FLRT3
LOC400950	PCDH9
CEBPG	CDKN1A
KCNH2	YPEL2
RASSF3	ITPR1
TFPI2	GFRA3
CLMP	VLDLR
KIAA0825	BICD1
ENO3	ASTN2
P2RX6	SGK1
GNG8	PDE10A
PDE2A	SMAD7
FNIP1	MAN2A1
ADAMTS5	PFKP
SYNPO2	RHOB
HIST1H1E	ABTB2
LOC100505933	SLC2A1
BOK	LIX1
TUBA1A	LINGO2
GRIK2	DUSP1
RBP3	PXDNL
ARL4A	PLCH2
LDHA	KALRN
NHLRC4	FREM1
PDGFRA	MAGI3
PRCD	SCN3A
TUBA1B	NRP1
ARRDC3	PDGFRB
PGPEP1	GADD45A
SSH2	PDE4D
TUBB3	ABCA1
DKK2	SCG2
RGS13	TMEM229A
SLC2A1	CHRM3
FOS	ADAMTS9-AS2
TNNT1	HNRNPA3
SYNPO	LDLR
PTGIR	SNORA23
KLHL5	STRA6
PDGFRB	ELL2
RGS2	SPRY1
COL3A1	PART1
KCNT1	GLP1R
SULT1C4	CHRM4
MYCN	ARHGEF3
CYB561	IGBP1
CCDC68	NPY
ENC1	NXPH3
ELL2	TNFRSF10B
NOS1	FAT1
AQP1	SMARCA2
FREM1	TBC1D15
KIT	JAK1
SLC6A17	BTG2
TMEM119	CELF4
NEU1	RASSF3
PYCR1	NTRK1
ECH1	MLLT11
GPM6B	PCMTD2
THY1	SERPINF1
TMEM86A	LZTS1
PMEPA1	COLQ
PKM2	ERBB4
SYT4	MPV17
SRGAP3	TBC1D4
MYH15	ANKRD6
PLCH2	REC8
TLE6	TNS3
UBE2QL1	KIFC2
CRABP2	PCDH20
TIAM1	C19orf28
FAM60A	ANXA2
KLF15	RPL3
SCD	S100A6
CHRM3	DBH
PTCHD1	HSP90AB2P
TMTC2	SCARNA21
EGFL7	ST6GAL2
JUNB	CAP2
ENG	IRF6
PDE4B	SLC1A4
ZNF441	ZBTB7C
KCNG1	CRYZ
GLP1R	KCNQ1OT1
MGC70870	PHLDA1
PI15	FOXC1
CHRNA7	DPYSL5
HEXB	PARP9
NNAT	PMEPA1
STEAP3	TNNT1
TNS1	SNORA49
XBP1	AQP1
AEBP1	HIST1H1C
NUPR1	ANKRD29
LRRC8C	KLHL24
TNR	PITPNB
GULP1	VTRNA1-3
ARHGAP28	SHROOM3
SORT1	C1orf93
TNC	TM4SF4
BLCAP	KCNH6
DZIP1	PCBP2
TSTA3	PPP1R3B
CARTPT	BDNF
GPR68	ABCC8
AQP10	ENPP2
SNX30	SKIL
ISLR2	ELMO1
SMAD9	TNIK
GGTA1P	C18orf1
CNTNAP4	CLSPN
ZNF37BP	ATIC
NELL1	LPAR1
GRM8	TOB1
XKR4	IER5
CACNA2D2	SLC29A4
LIX1	SORCS1
PRAP1	CADM2
SLC3A2	HIST1H1D
CDK18	HOXD11
VSTM2L	CACNA2D3
MXRA8	IQGAP3
COLEC11	TMEM30A
GTF2I	ARID5B
KIAA1045	E2F1
SLC16A1	ILF3-AS1
ITGB5	FAM123C
RAB3B	ZNF503
TUBB2A	BMF
CHST7	COL23A1
MIR100HG	STX16
FSCN1	MRAP2
ITGA4	CSPG5
TP53	CADPS
DMD	ID3
ENO1	DTX3L
HMGCS1	SNAI1
PPM1K	CTSF
LPPR5	B3GAT1
TMEM100	KCNJ8
GPR22	DUSP7
KCNMA1	PIK3R1
DOCK9	SLC6A17
LOC92659	UHRF1
RAPGEF4	ADAM10
TUFT1	ADAMTSL2
BAI2	FAM65C
C11orf2	NBEA
EMP2	MIR100HG
LRP8	ASTN1
CHST8	RTN4R
RFX5	VEGFA
STIM1	DOCK10
GLB1L2	RASGRP1
ADORA2A	PIK3R2
F12	RUSC1
GLIPR2	HTR1E
RRAGD	ELOVL1
ANK2	JUNB
LYST	PCDHB3
PLCD4	NTRK2
ACSL3	PPEF1
DUSP10	CASC14
AGTPBP1	KIF26B
ZCCHC17	PLCXD3
PTMA	MYCBP2
NRIP1	SGIP1
KIF1C	GAS7
TMIGD2	RIMS1
SHB	DOCK4
TIMP3	HBP1
COX19	GPR68
FAM105A	ALCAM
RAB3IP	ADAMTS5
FBXO8	TOX
LZTS1	APOOL
NR2F1	GAP43
ANKRD32	BRSK2
C7orf64	MLF2
PDZRN3	ALDOC
FRMD6	NRBP2
NPY2R	MAOA
CEBPB	DYNLT3
PCOLCE	SEZ6
ERN1	DMD
LAPTM4B	TCP11L2
JUND	TRIM46
MXD1	CD177
PRRT4	SLC25A22
LOC386597	SIPA1L2
PDZD2	PTGFR
CLPB	SNORA74A
NBEA	DOK6
JMY	FGF14
IPO13	RGS4
ALDOC	SHKBP1
MTL5	GDPD5
PGK1	NPM1
PDLIM5	IGSF3
PTPRU	PCDH18
RTL1	ENDOD1
COL8A2	PROKR2
ARRB1	AKT3
CLIP1	LAMA3
LOC100507421	NCRNA00219
CHGA	PARP14
C6	NACC1
LYN	FAM84A
LOC387647	LRBA
NOTUM	ARHGAP10
CALM2	MYC
SLC39A10	EEF2
EFNB1	DTL
LMCD1	EML5
SERPINI1	SMG5
C5orf35	PQLC3
PTPRM	SNAP25
OAS1	CHGA
NBPF1	VPS13C
NFASC	ANKRD28
LOC392232	INSRR
TM4SF1	PLP2
LARGE	TIAM1
HIST2H2AC	MXI1
	XYLT1
	NAV2
	MFAP4
	ADAMTS19
	FBN1
	MAP3K1
	NRP2
	LRFN2
	LPIN3
	TP53I11
	SNORA25
	CNIH2
	FLRT1
	LRP1
	MAPT
	B7H6
	RHOBTB3
	FAM163B
	PPFIBP2
	CSRNP1
	CCDC64
	EVL
	NCAM1
	FANCC
	DUSP6
	PTN
	ITM2C
	RGNEF
	KIAA1324
	HOXD10
	SNORD17
	RRAGD
	DYNC1H1
	GCC2
	LOC550643
	HIST1H2BM
	BCAT1
	FAM111B
	RYR2
	NOMO2
	FOXO4
	SYT5
	LRRTM4
	ETV1
	PLEKHG4B
	LOC100126784
	RPL14
	C1orf201
	STXBP5
	FAM181B
	SNORA67
	SCARNA7
	RBP3
	EPC2
	SNORA53
	LSAMP
	NME2
	SNX18
	USP9X
	MBTD1
	GDF15
	PLK1S1
	TPD52
	CIRBP
	CXADR
	FRMD4A
	MBTPS2
	N4BP2L1
	SLA
	SDC2
	TRIM36
	BIRC6
	PDE8B
	PKI55
	GAS5
	GTF2A2
	REEP1
	CRIP2
	FBXO32
	SPTB
	TLE3
	PDZD2
	DOCK9
	FAM83D
	PTP4A1
	FAIM2
	MAP2
	IER5L
	HIST1H1E
	PKD1P1
	LOC644961
	EIF4B
	NOMO1
	CNTN2
	TEAD2
	DENND1B
	LRCH1
	ACVRL1
	RPS6KA5
	TMC5
	TP73
	JMY
	AGAP1
	GABBR1
	PRKCE
	DBNDD1
	CADM1
	ZNFX1-AS1
	C9orf130
	ATP6V1F
	NIPBL
	BOD1L
	CNOT6L
	TK1
	ARHGDIG
	KCNMA1
	MAP1LC3A
	SCARA3
	MANBAL
	OLFML1
	CD24
	ADAM22
	BIRC3
	CDK2AP1
	PAQR4
	RAB2B
	OLFM3
	FBXO7
	RPS3
	LRPPRC
	SCARNA9L
	PRICKLE4
	KCNK15
	HR
	TTN
	RB1
	EIF2S3
	LPAR2
	STON1
	KDM3A
	HIC1
	STX1A
	VIPR2
	ALDH7A1
	SHC2
	WWC2
	ADAMTS1
	PAPPA
	FAM98B
	PBXIP1
	ZBTB44
	NOD1
	LPIN1
	ARHGEF4
	ABCA12
	PLCB4
	FMNL2
	PTGIR
	ANGPT2
	MGAT5
	PDE3B
	NEAT1
	ARHGAP26
	LMNB2
	HRH3
	LOC100506548
	ISPD
	SON
	NRSN2
	CDC45
	LOC100506497
	CBLN2
	HNRNPA1
	GPR22
	RAB20
	TMEM35
	TSPAN5
	C11orf96
	DDX60
	NPHP4
	ABCB1
	ITGA9
	STMN3
	KIAA1543
	ABCA3
	ATP6V0A1
	GNB4
	LGR5
	SNAI2
	IREB2
	TPT1
	ARHGEF6
	CYB561
	TUBG1
	TSIX
	CPD
	SOX6
	SPOCK1
	PDDC1
	CHRFAM7A
	IGF2AS
	PIAS3
	TMEM104
	FAU
	TMEM212
	CD276
	GPR153
	EYA1
	UNC13D
	C10orf10
	EMILIN3
	SNORA16A
	FAM135B
	IFI6
	SNHG1
	RBM15
	FNIP1
	PITPNM1
	C16orf45
	NEFL
	ORC4
	ZNF507
	LGALS1
	SDC1
	RPS6KA1
	TMTC2
	FADS2
	CACNA1B
	LHFPL2
	PAGE5
	RIC3
	NCOR2
	ZNF460
	IGFBPL1
	SCN7A
	3-Sep
	FOXO3
	NUS1
	TRIM47
	EVI5L
	ARL4A
	IGSF9B
	PDS5B
	IGSF11
	SH3BP2
	CALM1
	UBE2QL1
	SNORA70
	PIM1
	CACNG7
	MKL1
	LMNA
	KIAA1715
	NFYA
	MB21D2
	PIK3CB
	C6orf1
	PRKDC
	TAPBP
	AFF3
	FLNB
	SNORA71A
	FAM116B
	LEO1
	EPB41L5
	PRR11
	CMTM4
	PIK3CA
	PSMB7
	UBXN1
	USP25
	ST6GALNAC5
	TAF1D
	GSPT1
	RNF182
	PXDN
	SH3BGRL3
	SETX
	HIST1H3G
	SERINC2
	TMSB4X
	CYLD
	GDF10
	PLCH1
	FAM69A
	JDP2
	ARHGEF17
	RAB15
	ARPC1B
	NOMO3
	PRMT2
	SYNGR3
	TTC28-AS1
	SYNM
	SYT1
	POLR2L
	SHD
	HDAC9
	PAM
	KBTBD11
	ANGPTL2
	SCARNA6
	SH3GL2
	SPATA13
	TPM3
	PLEKHG5
	ZBTB10
	NDRG1
	DUSP10
	IGF1R
	DUOX1
	MERTK
	GPR64
	MCM5
	UBE2T
	EIF1
	KCNH7
	NBR1
	SIK1
	C2CD4C
	GRIK3
	C4orf14
	CCT3
	PDGFD
	EDA2R
	FOXN3
	GLCE
	SCARNA16
	NDUFC1
	UCHL1
	CDH2
	CCDC68
	FGF1
	RASSF7
	PPP2R2B
	PRPF6
	F2R
	SNORA20
	TMEM119
	FAM109B
	ELP2
	GRIK2
	C1orf21
	C17orf37
	SYN2
	GNS
	EFNB3
	SOX4
	ANO1
	APLP1
	TSPAN7
	CACNA2D1
	ZWINT
	E2F2
	MOSPD3
	PPM1D
	SLC4A3
	GPR124
	DNM3OS
	MIR17HG
	MDGA1
	LOC283731
	SLCO3A1
	WDR47
	SPRED1
	KLF10
	KIAA1841
	AHNAK
	ETV4
	STOM
	ATP13A2
	CPNE3
	EXOC6B
	ZFX
	SCML2
	DCLK3
	EMILIN1
	LOC730102
	C6orf48
	RAB3IP
	ZNF367
	RHBDF2
	TNKS2
	NR1D2
	SLC12A6
	TMEM105
	NR2F1
	RAC3
	SNORA48
	IFIT1
	HPS1
	TRIM9
	ARRB2
	INSIG2
	EIF3D
	KIAA1432
	SNORA8
	STRN4
	FAM120B
	PIK3R3
	FRAT1
	ABTB1
	KCNB1
	ATXN1
	LOC100272216
	MDN1
	C7orf41
	ANKS1B
	ERLIN2
	GFRA2
	TAX1BP1
	EXOC4
	ARHGAP28
	SNHG5
	SYT13
	FUT5
	TDRD3
	ADAMTSL4
	METTL13
	TLE1
	MYLK
	JARID2
	PPP1R12B
	SVIP
	GATA3
	MYADM
	ZC3H6
	C17orf76
	UBL3
	ZNF292
	MLF1IP
	SGSM2
	GRAMD4
	DPH5
	NDRG2
	GABRB3
	SNORD22
	SRSF5
	DOK4
	PURG
	SNHG8
	CYP26B1
	BRWD1
	CORO1A
	TDRKH
	TBX2
	ANKRD44
	BCAS3
	DCP1B
	IRF7
	GCH1
	TAF6
	BAALC
	ATAD3B
	DYNLRB1
	CASC15
	SHISA9
	SNORD94
	SPSB4
	GPX3
	UPF1
	C11orf35
	SLC22A17
	SLC16A1
	CTNNB1
	RAB6C
	SNORA37
	ADM
	FZD7
	TAP1
	GSN
	EPHB3
	TAF15
	ITPR2
	PCSK1N
	RGS5
	RND2
	HNRNPD
	AP3S1
	SH3BGRL2
	ARHGEF12
	LGI3
	USP10
	CENPL
	SLC7A2
	MARVELD1
	SLC8A1
	MIR5047
	KHDRBS3
	YEATS2
	SEMA6A
	DOCK1
	ITGA1
	LANCL1
	LONP2
	PRKACB
	ZCCHC12
	PDE5A
	PTPRR
	NECAB1
	PRRT4
	SETD2
	SYT14
	GRB2
	EFNB2
	9-Sep
	MBTPS1
	SPHK2
	ADNP
	NTRK3
	GMPR2
	OSBPL5
	FUT1
	RPL12
	C4orf49
	PTBP2
	ZNF702P
	CLDN11
	DRD2
	GYS1
	EMD
	COMT
	TTC17
	ZNF407
	VWA5B2
	ZFC3H1
	KLHL13
	LRP6
	PUM2
	ASXL1
	C2orf68
	GJD2
	OSBPL8
	DNTTIP2
	PEA15
	CAMK2D
	VSTM4
	PIM3
	KIAA0232
	CMIP
	TANC1
	FOXM1
	C2orf44
	MCAM
	ASS1
	SACS
	ZNF521
	C6orf115
	FEV
	LPPR5
	FBXO25
	C21orf34
	PTK7
	RGS9
	HOMER2
	MYT1L
	CLMP
	ACAP3
	B3GAT3
	SEC63
	SLITRK6
	ABHD12
	UPF3B
	STX2
	CG030
	CHSY1
	NCOA7
	NUP160
	C10orf18
	TMOD3
	ABCD2
	CSRP1
	LOC646214
	SLC18A3
	ZNF556
	DHCR7
	LOC100129534
	CYP1B1
	RPS15A
	MYL5
	KIAA1324L
	CDO1
	DCUN1D1
	ALDH2
	WDR76
	PRKAB2
	MAN1C1
	C1QL1
	CDCA7
	ZC3HAV1
	ACADSB
	AGL
	DOLPP1
	ARPC1A
	PAICS
	CEP120
	PEX14
	THG1L
	FAM161B
	GPR137
	PTPN14
	XIST
	ATAD2
	C17orf104
	C8orf31
	CLVS2
	TUBA1C
	THBS4
	TBL1X
	4-Sep
	TMCC3
	PRCP
	EGR1
	QARS
	NCRNA00287
	RBMS1
	AKAP5
	TRRAP
	HERC2
	SCN3B
	RSPH1
	GNG3
	XRCC2
	ABLIM1
	DMWD
	SDC4
	NOC2L
	C2orf16
	FOXO1
	TSPAN4
	B4GALNT1
	GPRC5C
	PAN3
	TAF4B
	KIAA0319
	KIAA1370
	MTSS1L
	LLGL2
	TP53INP2
	USP14
	CELF3
	CSGALNACT2
	DHPS
	ALG3
	REEP6
	KLHL5
	SHANK3
	SGOL1
	NCK2
	RPS15
	SHISA5
	VPS13D
	MICALL1
	NMU
	CDKL1
	KIAA1486
	OSER1-AS1
	LOC100272217
	TRIM65
	USP8
	ABI3BP
	TMEM229B
	EIF2A
	PDLIM7
	DHX38
	JMJD8
	FHL2
	HSPA12A
	N6AMT1
	C1QL4
	POLE2
	UQCR11
	VAV3
	PIGS
	CD151
	ANKRD20A9P
	STARD13
	CDK13
	FBXW7
	ERBB2
	C22orf23
	EXOSC6
	HERC1
	LAMP2
	PRKG1
	CUX2
	RGS14
	IGF2R
	SYNRG
	ST8SIA2
	SPEG
	ZNF721
	PBX3
	C21orf62
	PEMT
	TCERG1
	CPT1C
	EMB
	TTC9B
	KIAA1522
	TP53BP1
	TFEB
	XKR6
	ZNF441
	DCX
	LAMB1
	C9orf6
	SLC4A8
	PTAR1
	BCAT2
	ARC
	SNORA28
	C6orf204
	INSR
	POTEM
	ACSL1
	CRY1
	DENND5B
	PSMD12
	SLC26A10
	ZNF280C
	MBNL2
	TXLNG
	PPP1R16B
	ELK3
	RPS2
	H19
	TNFRSF25
	TUBB2A
	TBL1XR1
	ARHGAP39
	CRIPAK
	LAYN
	DISP2
	POLR1E
	ZC3H7A
	NDOR1
	PARD3
	PPP1R11
	RCL1
	RPL5
	C5orf41
	PSENEN
	DMPK
	CNKSR3
	BOLA3
	PGAP1
	GPD1L
	LOC284454
	SPRY2
	ACSL4
	ADCY1
	ZNF45
	CHP
	PCDHAC2
	SYNCRIP
	RAB11FIP3
	IMPDH2
	IRAK2
	LTBP4
	SLC44A1
	GABARAPL2
	LAMC1
	1-Mar
	GPM6B
	CDK19
	KLF12
	C19orf71
	GUCY1A3
	NOS1
	TXNDC16
	ABCC1
	DPP8
	NCOA2
	DLG2
	TNNT2
	COL8A2
	RIIAD1
	MAB21L3
	PCBD2
	STK38
	TBX4
	TEX261
	PHF19
	FAM222A-AS1
	ZNF581
	SRSF2
	B3GNT7
	MYOM1
	SYF2
	ZSCAN12
	NOL3
	EFNB1
	FUS
	IRS2
	CPNE2
	TP53I3
	RNPEP
	SEZ6L
	ERVK13-1
	EFNA3
	GINS4
	NFXL1
	RCBTB2
	CEP68
	KIAA0101
	SAMD9
	SLC25A39
	PCDHGA7
	B2M
	FAM160B1
	LIFR
	BRF2
	CCDC47
	LRRC20
	RPL23
	TERF2IP
	KRTAP5-AS1
	C2orf18
	FAM110B
	PLK2
	ABLIM2
	PIK3IP1
	SLCO4A1
	STARD10
	MYH10
	CCDC96
	UBA52
	PODXL
	TNC
	6-Sep
	TAS2R19
	SLC22A23
	STMN1
	FRMD6
	KIAA1267
	RPAP1
	DYRK2
	RNF14
	ROR1
	TPPP
	RSF1
	HSP90B1
	PPTC7
	PDE8A
	KIAA1958
	ORC1
	SPOPL
	GPR98
	MAPRE2
	C10orf140
	P4HA2
	TRIM67
	SCARNA1
	GABPA
	WDR48
	ZSWIM6
	CTNNA2
	PHYHIP
	EPHA10
	PCNX
	TMEM65
	VAV2
	C10orf28
	ABCC10
	CDS2
	ARL6IP5
	ATP2B2
	CRISPLD1
	MMP2
	SEMA5A
	SPTBN5
	HDAC11
	SNX10
	SNORD55
	LOC100131257
	PRR18
	DUSP23
	GLIPR2
	SPON1
	PJA2
	ALG13
	CANX
	PLEKHA6
	SLC25A23
	SMG9
	SRSF6
	ATP8A2
	PIK3C3
	TOP1MT
	BMPER
	KLHL15
	C14orf118
	MCM2
	SYT4
	TPRG1L
	LOC643406
	MFSD10
	RGS2
	UBE2L3
	BRD2
	ITGBL1
	C5orf35
	WHSC1L1
	GPR161
	GUCY1B3
	PRMT6
	HSD17B11
	PGBD5
	SRRT
	TM6SF1
	CRYZL1
	PLEKHM3
	TOMM40L
	CDKL5
	TMEM184B
	TRPM4
	GTF3C1
	AMOT
	SLC2A4RG
	ADAM23
	ACTL6B
	FADS3
	SLIT2
	SRC
	CENPV
	DDOST
	TMEM170B
	FCHO2
	CYP51A1
	RNPC3
	SNORA18
	LRP4
	RABIF
	KIAA0564
	MCM10
	PSME1
	CREB3L4
	KLHDC8B
	LGALS3
	GPSM2
	TMCC2
	TMTC1
	ZNF24
	HNRNPH3
	ATP6V0E2
	ADARB1
	GLTSCR2
	TIMM9
	USH1C
	KIT
	FERMT2
	NAB2
	EFTUD2
	TARDBP
	MACF1
	CLIP1
	DCUN1D5
	ICAM2
	PLXNA4
	TUBA1B
	MYO6
	MAP3K11
	PALM3
	FMR1
	CENPK
	HERC6
	MEGF6
	PTGFRN
	AK4
	MEGF9
	PSPC1
	ADORA1
	FAM86C1
	HOXD8
	IFI27L2
	DCAKD
	FAM134B
	FSIP2
	RBM14
	KLF6
	SLC35F3
	TUBG2
	AZIN1
	CAMK2B
	KRTCAP2
	PBK
	TOM1L1
	TUBB6
	ZNF273
	ABHD14A
	RICTOR
	CAST
	EHD3
	FAM40A
	METRNL
	BASP1
	SPPL2B
	ARHGAP5
	FBXL19
	PVT1
	TXN
	LEMD3
	ITGB7
	RCOR2
	GTSE1
	GRIA3
	CNOT6
	C6
	GSTP1
	MRPL23
	B3GALNT1
	DKFZP586I1420
	TMSB10
	EPHA1
	RPL7A
	ZNF138
	COX4I1
	CTNNAL1
	LSM12
	TMEM170A
	PCYT1A
	ATRX
	MAPK8IP1
	GRIN3A
	ZNF667-AS1
	IFI27L1
	HMP19
	KLHL29
	CASP3
	CDK2
	EIF3E
	GFPT1
	LRP5
	MEX3A
	MFI2
	PCSK6
	VPS13B
	ESPL1
	HOXD9
	RSU1
	DPY19L2
	MRPL10
	CHN2
	INHBA
	SNORA5C
	FKRP
	ATP5B
	DDB1
	TMEM63B
	CAPN10
	GAPVD1
	ASAP2
	LPPR3
	PRAME
	CXCR4
	ITGA6
	FLJ37453
	C3orf63
	EPRS
	ACAT2
	BEGAIN
	ARFRP1
	CHRNA5
	MUT
	DAGLB
	ZNF560
	SCARNA5
	C9orf102
	CDCA5
	HSD3B7
	RGL4
	STXBP1
	ZFYVE9
	BLM
	PTGIS
	TBC1D24
	DCLRE1B
	HIPK3
	VPS13A
	IGF2
	GDF11
	LETMD1
	BIRC5
	FBL
	CSE1L
	SPATA5
	ZNF483
	LPCAT3
	LHPP
	AGPAT6
	DDX21
	TAS2R31
	ITGB1
	SNTA1
	TNFRSF1A
	NIT1
	TMEM59L
	MSI1
	CHRNB4
	CCDC109B
	CDK6
	PABPC1
	RB1CC1
	TLX2
	LYPLA2
	HNRNPA1L2
	PKMYT1
	PAN3-AS1
	FXR1
	TRIP4
	C19orf6
	TEP1
	USP21
	DOCK5
	PARD6G
	PPP1R15A
	SLC18A2
	CNKSR2
	ZHX1
	CECR6
	RAB39
	TNFAIP8
	USH2A
	ZNF804A
	DAAM2
	ZNF681
	CCND1
	KCTD3
	HCG18
	KIAA1429
	SRM
	CCNB1IP1
	VWA5A
	FAM21B
	ATP6V1B2
	RAB33B
	CHAF1B
	CHCHD1
	RPL8
	SQLE
	CLIC4
	SGTB
	PES1
	SREBF1
	HDAC5
	ZDHHC16
	NT5DC3
	LOC283693
	FMNL1
	NAA40
	SPTBN1
	SHANK2
	CGGBP1
	WASH1
	HIST1H4J
	PMEL
	SLC7A5
	TCEAL8
	ZNF404
	SH2B1
	LMNB1
	TULP4
	NME1
	AUTS2
	NOTCH2
	ADM2
	NOTCH2NL
	ATXN7L3B
	KCTD16
	DBC1
	RPL37
	COPE
	CHML
	CPPED1
	CDR2L
	HSD3BP4
	OS9
	POP1
	PTPRJ
	SEMA3D
	PYGO2
	ZNF697
	SNORA24
	RNF130
	DNAJB6
	KLHL28
	NEK2
	NARG2
	EXO1
	LRRC4
	SELM
	MED25
	AES
	KLHL26
	LOC388692
	TRIM28
	ZKSCAN1
	NUDT10
	FLJ10038
	MGAT5B
	PNPLA6
	BSG
	C9orf16
	IFNAR2
	LAGE3
	NDUFS8
	RCN1
	IRF1
	HIST1H2AL
	CDKL2
	TRIM16L
	INTS7
	TMEM168
	EEF2K
	BAI3
	TMEM14A
	EBF4
	IFI30
	OTUD1
	FZR1
	NELF
	DDX60L
	BAIAP3
	MED27
	HECTD1
	RBMX
	CHD9
	C2orf77
	NUMA1
	ANTXR2
	SHB
	LYSMD2
	DDAH2
	SAP30L
	SAMD10
	ZNF33A
	GORAB
	ARL6IP1
	PRPH
	CHAC2
	MBOAT7
	ADCY9
	LOC389831
	PACRG
	PKIA
	PROX1
	TFPI2
	SLC41A2
	ERCC6
	MKRN1
	EMP2
	NPY2R
	GANAB
	CDC25B
	SYPL1
	ZNF506
	APP
	TMSB15A
	ZC4H2
	MYT1
	ZNF792
	NSA2
	DST
	RPH3A
	RPL22
	MPZL1
	MYBL2
	SERP2
	TTC14
	TERF2
	FAT4
	PDIA6
	C16orf80
	OTUD4
	HIVEP2
	IFT122
	TMIE
	ALX3
	UTP3
	ERAP1
	NEIL2
	RECQL4
	TRIP11
	MEIS1
	ARHGEF26-AS1
	GRK5
	LEPROTL1
	LOC100129917
	SMARCD3
	FAH
	OSBPL1A
	RPL32
	ARFGEF2
	FBLIM1
	AHCYL1
	ANKIB1
	CDKAL1
	HSPA4L
	AFF4
	COX19
	DGAT1
	EIF3M
